# Supplementary material for: Clinical Determinants of Childhood Onset Systemic Lupus Erythematosus among Early and Peri-Adolescent Age Groups
Source: Children (Basel). 2022 Nov 30;9(12):1865. doi: 10.3390/children9121865 (PMC9776488; doi:10.3390/children9121865)
Supplement: Supplementary file 1 [file children-09-01865-s001.zip]

Archive with 1 entries (1 files):
- children-2006159-supplementary.pdf
